# Supplementary material for: The Role of Preservation Solutions upon Saphenous Vein Endothelial Integrity and Function: Systematic Review and UK Practice Survey
Source: Cells. 2023 Mar 6;12(5):815. doi: 10.3390/cells12050815 (PMC10001248; doi:10.3390/cells12050815)
Supplement: Supplementary file 1 [file cells-12-00815-s001.zip]

Archive with 1 entries (1 files):
- cells-2231582-supplementary.pdf
